# Supplementary material for: Rapid Screening and Identification of Antitumor Ingredients from the Mangrove Endophytic Fungus Using an Enzyme-Immobilized Magnetic Nanoparticulate System
Source: Molecules. 2021 Apr 13;26(8):2255. doi: 10.3390/molecules26082255 (PMC8069786; doi:10.3390/molecules26082255)
Supplement: Supplementary file 1 [file molecules-26-02255-s001.zip]

Archive with 21 entries (20 files):
- Supplementary Files/
- Supplementary Files/Figure S1.jpg
- Supplementary Files/Figure S10.jpg
- Supplementary Files/Figure S11.jpg
- Supplementary Files/Figure S12.jpg
- Supplementary Files/Figure S13.jpg
- Supplementary Files/Figure S14.jpg
- Supplementary Files/Figure S15.jpg
- Supplementary Files/Figure S16.jpg
- Supplementary Files/Figure S17.jpg
- Supplementary Files/Figure S18.jpg
- Supplementary Files/Figure S19.jpg
- Supplementary Files/Figure S2.jpg
- Supplementary Files/Figure S3.jpg
- Supplementary Files/Figure S4.jpg
- Supplementary Files/Figure S5.jpg
- Supplementary Files/Figure S6.jpg
- Supplementary Files/Figure S7.jpg
- Supplementary Files/Figure S8.jpg
- Supplementary Files/Figure S9.jpg
- Supplementary Files/supplementary.docx
